# Supplementary material for: Comprehensive Geriatric Assessment of Older Patients with Multiple Myeloma: A Prospective Observational Study
Source: Cancers (Basel). 2025 Sep 4;17(17):2904. doi: 10.3390/cancers17172904 (PMC12428207; doi:10.3390/cancers17172904)
Supplement: Supplementary file 1 [file cancers-17-02904-s001.zip]

Archive with 1 entries (1 files):
- cancers-3825187-supplementary.pdf
